# Supplementary material for: Validation of MRI-Based Models to Predict MGMT Promoter Methylation in Gliomas: BraTS 2021 Radiogenomics Challenge
Source: Cancers (Basel). 2022 Oct 3;14(19):4827. doi: 10.3390/cancers14194827 (PMC9562637; doi:10.3390/cancers14194827)
Supplement: Supplementary file 1 [file cancers-14-04827-s001.zip]

Archive with 1 entries (1 files):
- cancers-1886618-supplementary.pdf
